# Supplementary material for: The repertoire of Adhesion G protein-coupled receptors in adipocytes and their functional relevance
Source: Int J Obes (Lond). 2020 Mar 19;44(10):2124–36. doi: 10.1038/s41366-020-0570-2 (PMC7508673; doi:10.1038/s41366-020-0570-2)
Supplement: Supplementary file 2 — Suppl. Table S1 [file 41366_2020_570_MOESM2_ESM.xlsx]

## Sheet: Suppl. Tab. S1. siRNA sequences
Suppl. Tab. S1. siRNA sequences used for aGPCR knock-down.
name		sequence
Lphn1	Adgrl1	rCrUrUrCrCrUrGrGrUrUrGrGrArArUrArGrArUrArArArACT
Lphn2	Adgrl2	rGrUrUrArCrUrUrUrCrArUrUrArUrUrCrUrGrCrUrArArATA
Lphn3	Adgrl3	rArUrArArArArGrGrUrCrArGrCrUrUrCrCrArArUrGrCrATT
Cd97	Adgre5	rUrArArGrCrUrUrCrUrCrUrCrArArArCrArUrCrArArUrUCT
Gpr124	Adgra2	rGrCrGrUrUrGrArUrUrCrUrGrCrCrUrArUrCrArCrCrUrGGA
Gpr125	Adgra3	rArUrUrGrUrUrUrUrArCrUrUrGrUrCrArArArGrCrArCrCAA
GPR116	Adgrf5	rGrArArGrCrArUrUrCrArUrUrArCrCrUrUrArArArArCrUCA
Gpr56	Adgrg1	rCrGrUrGrArCrUrArCrArCrCrArUrCrArArArGrUrCrCrACA
Gpr64	Adgrg2	rGrArArGrArGrGrUrUrUrUrArCrUrGrArUrArUrArCrArAGA
Gpr97	Adgrg3	not provided by manufacturer
Gpr126	Adgrg6	rGrCrCrUrCrArCrArArArUrArGrArUrGrGrArArGrArArACA
control		rCrGrUrUrArArUrCrGrCrGrUrArUrArArUrArCrGrCrGrUAT
