# Supplementary material for: The repertoire of Adhesion G protein-coupled receptors in adipocytes and their functional relevance
Source: Int J Obes (Lond). 2020 Mar 19;44(10):2124–36. doi: 10.1038/s41366-020-0570-2 (PMC7508673; doi:10.1038/s41366-020-0570-2)
Supplement: Supplementary file 3 — Suppl. Table S2 [file 41366_2020_570_MOESM3_ESM.xlsx]

## Sheet: Suppl. Tab. S2. primer for qPCR
Suppl. Tab. S2. Primer used for expression analysis by qPCR.
name		primer sequence
		sense	anti sense
Gpr123	Adgra1	GTGCAACATAGTGGTCGGTG	AGGGGACTGTTGAGATTGGAA
Gpr124	Adgra2	TCGGATTGGCTGTCTCACCT	GGCAGCTCATCAAAGACCCC
Gpr125	Adgra3	GGACCTGACGAACAACCGAA	ACCGCAACGAGCCAAGATAA
Bai1	Adgrb1	TAGACCGACAAGAGGAGGGC	AGCACTGATCTACAGGCCAGA
Bai2	Adgrb2	CCGAAGGTGAAAACCCAGTG	ACGTCAGGGAACACACGCT
Bai3	Adgrb3	ACAAGGAAGAGGCACATGGA	GGATTCTTGTTTGGTGCTGGG
Gpr133	Adgrd1	GTCCCACTGAAGCTCACACA	CTACCAGGACAGCGAAGGAC
Emr1	Adgre1	GCTGTAACCGGATGGCAAAC	CAGCAGGAAGGTGGCTATGG
Emr4	Adgre4	ATACCAGCACGACACTCCAC	GTGCAACATCCCCGCTATGA
Cd97	Adgre5	ATGCTGCATTTCTGCTTCCT	CCCTCGCCTTCCTTAACTTC
Gpr110	Adgrf1	AGAGCAGGAGCTGAGAGCAG	ACGAGCCACAGAAGTCCAAT
Gpr111	Adgrf2	TGATCTGAAGGGAGACGACA	AGTACAACCAATGGGCAGGA
Gpr113	Adgrf3	CGGTCCTCTAACTCTGCCATC	GGTTCCTGTCAATCAGTCATCCT
Gpr115	Adgrf4	GTGTGAAAAATGAAGCCCTG	CCTGTCTTGGTCTAAACTCA
Gpr116	Adgrf5	ATGAGATCGCCAAGGACCTTCA	CTAGTTGAGCAGTGAGTAAGCA
Gpr56	Adgrg1	GCACCTTCCAGCTTGTCATC	AGTTTGGCGCTGTCTGAGTT
Gpr64	Adgrg2	CACTAACTCCACCACACTCCT	GAAACCCCATTCCTCTCGGT
Gpr97	Adgrg3	GGATATGGCTAAAGGAGACTGGG	AGGCGAAGAAGGTCAAGTGG
Gpr112	Adgrg4	GGCCTTCAGCATCCAATCCT	GCAAGCCATCAAGAGGAACC
Gpr114	Adgrg5	GGAAAATGGCACAGGCTTCC	GCCTGCACAAGATCCACAGA
Gpr126	Adgrg6	TGGAGCATCTCAACCCAAGC	ACATTATTCCGTCTTGACAGAGAGT
Gpr128	Adgrg7	TCCCTCGGCATTTCATTATC	GCATATGCCAAGATCCAGGT
Lphn1	Adgrl1	GATGTCATCATGGTGGAGAATG	CACACTGGGTTCGGTTATTACA
Lphn2	Adgrl2	CAGTTTCTCACCGAGTACAG	GTTCGCACTCTCGATCATGATG
Lphn3	Adgrl3	GTTTCACTTCAGACCAGCCATT	CTGGATGTCTCTCATTGTGCTT
Eltd1	Adgrl4	CCAGGACCACGATTCACAAGA	CCAGCAATGATAGAGCAGACC
Vlgr1	Adgrv1	ATGCTATGGAAGAGGTGCCATCTGA	TGAGACCAGCACCAGTTTTTAATGC
Celsr1	Adgrc1	ATGGAGGTGTCTGTGTCAGATG	AACTTCTCCTGCGACATGTTCT
Celsr2	Adgrc2	CTGGTGTCAGATGGTGTCCACAG	CCAGCAGTGGTGAGAGAAAG
Celsr3	Adgrc3	GCTTCGACTCAGCAGGAAGTTG	CTCTTGCCACATGTTCTCCA
Pparg		CCAGCATTTCTGCTCCACAC	GATCGCACTTTGGTATTCTTGGA
Actb		GCTCTTTTCCAGCCTTCCTT	CGGATGTCAACGTCACACTT
oligo-dt		TTTTTTTTTTTTTTTTTTTTVN
