# Supplementary material for: The repertoire of Adhesion G protein-coupled receptors in adipocytes and their functional relevance
Source: Int J Obes (Lond). 2020 Mar 19;44(10):2124–36. doi: 10.1038/s41366-020-0570-2 (PMC7508673; doi:10.1038/s41366-020-0570-2)
Supplement: Supplementary file 4 — Suppl. Table S3 [file 41366_2020_570_MOESM4_ESM.xlsx]

## Sheet: Suppl. Tab. S3. GPCR expression
Suppl. Tab. S3. GPCR expression in mouse visceral adipose tissue (Meta-analysis of GSE76133).
	Ensembl number	Gene name	TPM	Stabw
1	ENSMUSG00000049791	Fzd4	259.894	55.9351
2	ENSMUSG00000040552	C3ar1	214.133	3.48643
3	ENSMUSG00000049130	C5ar1	115.477	2.87557
4	ENSMUSG00000045092	S1pr1	110.459	15.1639
5	ENSMUSG00000044674	Fzd1	103.599	14.9332
6	ENSMUSG00000049241	Hcar1	82.1841	23.2827
7	ENSMUSG00000045382	Cxcr4	71.0903	2.32526
8	ENSMUSG00000056529	Ptafr	68.7097	2.19066
9	ENSMUSG00000044338	Aplnr	61.8547	3.98973
10	ENSMUSG00000051314	Ffar2	41.9815	5.68798
11	ENSMUSG00000049112	Oxtr	41.1498	0.685141
12	ENSMUSG00000043895	S1pr2	39.1831	0.875368
13	ENSMUSG00000056380	Gpr50	38.2924	0.391087
14	ENSMUSG00000043017	Ptgir	37.8431	0.505236
15	ENSMUSG00000043953	Ccrl2	36.0213	1.13024
16	ENSMUSG00000041075	Fzd7	31.5012	5.15831
17	ENSMUSG00000045502	Hcar2	28.951	5.2976
18	ENSMUSG00000042190	Cmklr1	27.6322	8.49049
19	ENSMUSG00000045730	Adrb2	25.6237	10.6615
20	ENSMUSG00000027762	Sucnr1	25.5338	2.04519
21	ENSMUSG00000042804	Gpr153	24.2446	1.84387
22	ENSMUSG00000031785	Adgrg1	24.2217	0.28275
23	ENSMUSG00000008734	Gprc5b	23.3383	2.72733
24	ENSMUSG00000025804	Ccr1	22.2912	0.956382
25	ENSMUSG00000050288	Fzd2	20.7904	2.19896
26	ENSMUSG00000048779	P2ry6	19.1026	0.825804
27	ENSMUSG00000056492	Adgrf5	18.159	3.76987
28	ENSMUSG00000037872	Ackr1	18.1537	0.747075
29	ENSMUSG00000002885		17.8894	2.58094
30	ENSMUSG00000058396	Gpr182	17.4049	3.7699
31	ENSMUSG00000072875	Gpr27	16.5394	3.28761
32	ENSMUSG00000001761	Smo	16.4662	2.93175
33	ENSMUSG00000079227	Ccr5	15.6673	0.440067
34	ENSMUSG00000036904	Fzd8	14.8276	2.97838
35	ENSMUSG00000049103	Ccr2	14.6246	1.3157
36	ENSMUSG00000044337	Ackr3	14.3827	0.603587
37	ENSMUSG00000067586	S1pr3	13.464	0.979432
38	ENSMUSG00000022122	Ednrb	12.7773	1.50457
39	ENSMUSG00000048965	Mrgpre	11.689	0.599647
40	ENSMUSG00000029778	Adcyap1r1	11.427	1.78872
41	ENSMUSG00000032860	P2ry2	11.4137	0.620093
42	ENSMUSG00000044199	S1pr4	10.7396	3.22527
43	ENSMUSG00000074361	C5ar2	9.97403	0.350247
44	ENSMUSG00000045005	Fzd5	9.81779	0.922564
45	ENSMUSG00000042429	Adora1	9.5564	0.428918
46	ENSMUSG00000048376	F2r	9.44855	0.800288
47	ENSMUSG00000050232	Cxcr3	9.35269	1.21387
48	ENSMUSG00000051043	Gprc5c	8.63765	2.96091
49	ENSMUSG00000027765	P2ry1	8.44858	0.677756
50	ENSMUSG00000031489	Adrb3	7.91802	29.0616
51	ENSMUSG00000043398	Gpr135	7.59674	1.71032
52	ENSMUSG00000068740		7.19843	0.675672
53	ENSMUSG00000020178	Adora2a	6.85987	1.23912
54	ENSMUSG00000024462	Gabbr1	6.82045	0.611841
55	ENSMUSG00000039942	Ptger4	5.96803	0.364725
56	ENSMUSG00000038390	Gpr162	5.80981	1.16473
57	ENSMUSG00000031070	Mrgprf	5.5042	0.954206
58	ENSMUSG00000062585	Cnr2	5.46154	0.052006
59	ENSMUSG00000047875	Gpr157	5.45194	0.134298
60	ENSMUSG00000050147	F2rl3	4.78257	0.392973
61	ENSMUSG00000044017	Adgrd1	4.64766	0.573515
62	ENSMUSG00000040016	Ptger3	4.46997	0.639255
63	ENSMUSG00000048216	Gpr85	4.3666	0.0745842
64	ENSMUSG00000044317	Gpr4	4.3558	0.595185
65	ENSMUSG00000031486	Adgra2	4.20484	0.762299
66	ENSMUSG00000046908	Ltb4r	4.13008	0.178618
67	ENSMUSG00000022297	Fzd6	4.08281	0.312929
68	ENSMUSG00000045569	Mc2r	4.01903	1.40536
69	ENSMUSG00000039167	Adgrl4	3.92667	0.63894
70	ENSMUSG00000070547	Mrgprb1	3.87382	0.153212
71	ENSMUSG00000032492	Pth1r	3.68644	0.0668904
72	ENSMUSG00000067714	Lpar5	3.40504	0.344116
73	ENSMUSG00000054200	Ffar4	3.38999	1.47675
74	ENSMUSG00000021298	Gpr132	3.15421	0.184313
75	ENSMUSG00000035448	Ccr3	2.93638	0.0598923
76	ENSMUSG00000026387	Sctr	2.67019	0.415475
77	ENSMUSG00000027335	Adra1d	2.6509	0.879505
78	ENSMUSG00000034881	Tbxa2r	2.56589	0.34697
79	ENSMUSG00000037944	Ccr7	2.56289	0.39096
80	ENSMUSG00000049409	Prokr1	2.53348	0.141771
81	ENSMUSG00000050199	Lgr4	2.41852	0.487312
82	ENSMUSG00000031298	Adgrg2	2.32378	0.380683
83	ENSMUSG00000044534	Ackr2	2.299	0.095159
84	ENSMUSG00000037661	Gpr160	2.29676	0.364564
85	ENSMUSG00000030406	Gipr	2.14905	0.560547
86	ENSMUSG00000004730	Adgre1	2.01513	0.417656
87	ENSMUSG00000035283	Adrb1	1.95473	0.469741
88	ENSMUSG00000020591	Ntsr2	1.91804	0.376874
89	ENSMUSG00000029090	Adgra3	1.91798	0.250139
90	ENSMUSG00000046733	Gprc5a	1.91556	0.151487
91	ENSMUSG00000031861	Lpar2	1.72109	0.0715865
92	ENSMUSG00000060470	Adgrg3	1.7034	0.366354
93	ENSMUSG00000020963	Tshr	1.68365	0.824108
94	ENSMUSG00000050425	Mrgprb2	1.66106	0.121154
95	ENSMUSG00000018500	Adora2b	1.6316	0.0384765
96	ENSMUSG00000026525	Opn3	1.5482	0.762454
97	ENSMUSG00000049115	Agtr1a	1.5345	0.2803
98	ENSMUSG00000049929	Lpar4	1.52544	0.612376
99	ENSMUSG00000071311	Gpr31	1.51592	0.0706879
100	ENSMUSG00000021678	F2rl1	1.51188	0.635643
101	ENSMUSG00000026271	Gpr35	1.48738	0.0450495
102	ENSMUSG00000064039	Ccr1l1	1.43168	0.716571
103	ENSMUSG00000068696	Gpr88	1.40206	0.341553
104	ENSMUSG00000036437	Npy1r	1.35656	0.107274
105	ENSMUSG00000013033	Adgrl1	1.31469	0.0873511
106	ENSMUSG00000033717	Adra2a	1.23335	0.587436
107	ENSMUSG00000045875	Adra1a	1.19567	0.115785
108	ENSMUSG00000026180	Cxcr2	1.15863	0.100945
109	ENSMUSG00000007480	Mc5r	1.15813	0.437393
110	ENSMUSG00000060509	Xcr1	1.11602	0.160428
111	ENSMUSG00000045318	Adra2c	1.10003	0.425298
112	ENSMUSG00000040836	Gpr161	1.06865	0.0604864
113	ENSMUSG00000038668	Lpar1	1.02556	0.0713957
114	ENSMUSG00000052821	Cysltr1	1.02443	0.16383
115	ENSMUSG00000021478	Drd1	0.991144	2.56892
116	ENSMUSG00000020793	Galr2	0.971272	0.319671
117	ENSMUSG00000029072	Tas1r3	0.959545	0.303067
118	ENSMUSG00000064272	Gpbar1	0.95922	0.766546
119	ENSMUSG00000032641	Gpr19	0.958685	0.128875
120	ENSMUSG00000035773	Kiss1r	0.935819	0.682555
121	ENSMUSG00000028184	Adgrl2	0.922175	0.145782
122	ENSMUSG00000059588	Calcrl	0.919729	0.231431
123	ENSMUSG00000091735	Gpr62	0.898751	0.149914
124	ENSMUSG00000025127	Gcgr	0.891826	0.0901233
125	ENSMUSG00000074109	Mrgprx2	0.882847	0.0456677
126	ENSMUSG00000081683	Fzd10	0.829008	0.29925
127	ENSMUSG00000059763	Taar2	0.822906	0.190492
128	ENSMUSG00000067173	Mrgpra4	0.778444	0.202654
129	ENSMUSG00000007989	Fzd3	0.717758	0.0738141
130	ENSMUSG00000037014	Sstr4	0.647328	1.15083
131	ENSMUSG00000044288	Cnr1	0.638886	0.797225
132	ENSMUSG00000049551	Fzd9	0.630778	0.0769257
133	ENSMUSG00000046961	Gpr156	0.62401	0.0927442
134	ENSMUSG00000040495	Chrm4	0.588813	0.312841
135	ENSMUSG00000028782	Adgrb2	0.58387	0.0580825
136	ENSMUSG00000039116	Adgrg6	0.580919	0.0376446
137	ENSMUSG00000032528	Vipr1	0.577595	0.284081
138	ENSMUSG00000050921	P2ry10	0.574456	0.230402
139	ENSMUSG00000033470	Cysltr2	0.547414	0.033362
140	ENSMUSG00000056679	Gpr173	0.512472	0.161848
141	ENSMUSG00000046856	Gpr1	0.455015	0.0489883
142	ENSMUSG00000067642	ADGRF3	0.435756	0.0384059
143	ENSMUSG00000045509	Gpr150	0.415393	0.276322
144	ENSMUSG00000041347	Bdkrb1	0.377237	0.362807
145	ENSMUSG00000069707	Taar4	0.363328	0.711059
146	ENSMUSG00000059408	Mrgprh	0.318427	0.229596
147	ENSMUSG00000058620	Adra2b	0.316289	0.149291
148	ENSMUSG00000045551	Fpr1	0.316047	0.143729
149	ENSMUSG00000040133	Gpr176	0.300116	0.0259582
150	ENSMUSG00000016028		0.299938	0.143674
151	ENSMUSG00000028036	Ptgfr	0.289813	0.0567452
152	ENSMUSG00000023918	Adgrf4	0.287861	0.0890628
153	ENSMUSG00000053004	Hrh1	0.283665	0.0444045
154	ENSMUSG00000061577	Adgrg5	0.278893	0.0432196
155	ENSMUSG00000070337	Gpr179	0.266629	0.124028
156	ENSMUSG00000045087	S1pr5	0.257559	0.13537
157	ENSMUSG00000048480	Cxcr1	0.256393	0.0836249
158	ENSMUSG00000063234	Gpr84	0.244084	0.117791
159	ENSMUSG00000034987	Hrh2	0.242916	0.028588
160	ENSMUSG00000069706	Taar5	0.234751	0.362433
161	ENSMUSG00000049928	Glp2r	0.218266	0.0244866
162	ENSMUSG00000035148	Gpr33	0.216019	0.133235
163	ENSMUSG00000022755	Adgrg7	0.207287	0.0992035
164	ENSMUSG00000036832	Lpar3	0.205901	0.0115418
165	ENSMUSG00000027584	Oprl1	0.200925	0.0512995
166	ENSMUSG00000034997	Htr2a	0.196163	0.00782245
167	ENSMUSG00000052336	Cx3cr1	0.185362	0.0703273
168	ENSMUSG00000023473		0.18494	0.0220365
169	ENSMUSG00000047293	Gpr15	0.182982	0.249219
170	ENSMUSG00000044453	Ffar1	0.176335	0.299262
171	ENSMUSG00000042262	Ccr8	0.167593	0.0196712
172	ENSMUSG00000026343	Gpr39	0.161637	0.0127103
173	ENSMUSG00000025496	Drd4	0.160431	0.456827
174	ENSMUSG00000034117	Ptgdr2	0.153171	0.0616944
175	ENSMUSG00000060735	Rxfp3	0.150068	0.134057
176	ENSMUSG00000047880	Cxcr5	0.147552	0.0533627
177	ENSMUSG00000028950	Tas1r1	0.145256	0.0818598
178	ENSMUSG00000044724	Gpr152	0.14345	0.205908
179	ENSMUSG00000021070	Bdkrb2	0.143436	0.0667524
180	ENSMUSG00000037424	Taar9	0.123997	0
181	ENSMUSG00000030324	Rho	0.12305	0.102111
182	ENSMUSG00000032915	Adgre4	0.12179	0.0153889
183	ENSMUSG00000050164	Mchr1	0.119739	0.408206
184	ENSMUSG00000021886	Gpr65	0.118135	0.0322538
185	ENSMUSG00000044933	Sstr3	0.101156	0
186	ENSMUSG00000050276	Mrgprg	0.0990466	0.866834
187	ENSMUSG00000050541	Adra1b	0.0962099	0.0328149
188	ENSMUSG00000037346	Hrh4	0.0927342	0
189	ENSMUSG00000049741	Rxfp4	0.0917394	0.0439143
190	ENSMUSG00000040432	Ltb4r2	0.0911364	0.286701
191	ENSMUSG00000053101	Gpr141	0.09004	0.009193
192	ENSMUSG00000040899	Ccr6	0.0881073	0.0307559
193	ENSMUSG00000045281	Gpr20	0.0857848	0.0771867
194	ENSMUSG00000028778	Hcrtr1	0.0832451	0.0308239
195	ENSMUSG00000042816	Gpr151	0.0784463	0.0448183
196	ENSMUSG00000114755	Galr3	0.0775535	0.132762
197	ENSMUSG00000011171	Vipr2	0.0767556	0.0238618
198	ENSMUSG00000073008	Gpr174	0.0732069	0.0492356
199	ENSMUSG00000070552	Mrgprx1	0.0728294	0.00276352
200	ENSMUSG00000024553	Galr1	0.0662521	0.00291818
201	ENSMUSG00000041293	Adgrf1	0.0654741	0.0502078
202	ENSMUSG00000049649	Gpr3	0.0597828	0.10005
203	ENSMUSG00000032773	Chrm1	0.0552021	0.0978288
204	ENSMUSG00000035431	Sstr1	0.0547723	0.0494816
205	ENSMUSG00000030898	Cckbr	0.0539048	0.0370836
206	ENSMUSG00000030205	Gprc5d	0.0468656	0.0361166
207	ENSMUSG00000024798	Htr7	0.0460017	0.00458312
208	ENSMUSG00000068122	Agtr2	0.0456727	0.270189
209	ENSMUSG00000031932	Gpr83	0.0440592	0.0137776
210	ENSMUSG00000019429	Ffar3	0.0438834	0
211	ENSMUSG00000047415	Gpr68	0.0428784	0.00557061
212	ENSMUSG00000050824	Sstr5	0.0401701	0.0123509
213	ENSMUSG00000047898	Ccr4	0.0399031	0.0511507
214	ENSMUSG00000029255	Gnrhr	0.0389547	0.0464127
215	ENSMUSG00000049608	Gpr55	0.0348968	0.0258806
216	ENSMUSG00000020081	Tacr2	0.0265261	0.0404482
217	ENSMUSG00000044819	Oxgr1	0.0259221	0.0047852
218	ENSMUSG00000093973	Mrgpra2	0.0254022	0.0078046
219	ENSMUSG00000079700	Fpr-s1 = Fpr3	0.0235502	0.00515467
220	ENSMUSG00000049511	Htr1b	0.0226224	0.0593008
221	ENSMUSG00000050511	Oprd1	0.0214338	0.000414837
222	ENSMUSG00000057899	Adgrf2	0.0207349	0.00657473
223	ENSMUSG00000058831	Opn1sw	0.020561	0.0361482
224	ENSMUSG00000025475	Adgra1	0.019234	0.0215562
225	ENSMUSG00000037605	Adgrl3	0.0187607	0.00464378
226	ENSMUSG00000029530	Ccr9	0.0185378	0.0175516
227	ENSMUSG00000070687	Htr1d	0.0179648	0.00174605
228	ENSMUSG00000068037	Mas1	0.0173235	0.0270939
229	ENSMUSG00000004654	Ghrhr	0.0167282	0.0148548
230	ENSMUSG00000039059	Hrh3	0.0161506	1.64836
231	ENSMUSG00000039809	Gabbr2	0.0140745	0.00618446
232	ENSMUSG00000025905	Oprk1	0.0131281	0.0206124
233	ENSMUSG00000003476	Crhr2	0.0126902	0.00223684
234	ENSMUSG00000063239	Grm4	0.0124229	0.00713473
235	ENSMUSG00000071489	Ptgdr	0.0120254	0.0351647
236	ENSMUSG00000046159	Chrm3	0.0113498	0.00469511
237	ENSMUSG00000000766	Oprm1	0.0112771	0.00523682
238	ENSMUSG00000024107	Lhcgr	0.0109531	0.00634225
239	ENSMUSG00000038071	Npy6r	0.010713	0.230066
240	ENSMUSG00000046793	Gpr61	0.0106737	0.0129517
241	ENSMUSG00000050558	Prokr2	0.0105051	0.011737
242	ENSMUSG00000053368	Rxfp2	0.00984614	0.0180875
243	ENSMUSG00000051136	Ghsr	0.00974659	0
244	ENSMUSG00000028172	Tacr3	0.00873356	0.00501441
245	ENSMUSG00000042793	Lgr6	0.00869455	0.00487413
246	ENSMUSG00000020140	Lgr5	0.00860557	0.00499028
247	ENSMUSG00000050534	Htr5b	0.00855761	0.0165426
248	ENSMUSG00000021799	Opn4	0.00851867	0
249	ENSMUSG00000026237	Nmur1	0.00831023	0.00730366
250	ENSMUSG00000025946	Pth2r	0.00811162	0.00312312
251	ENSMUSG00000045613	Chrm2	0.00749474	0.00760393
252	ENSMUSG00000039321	Uts2r	0.00735659	0.106962
253	ENSMUSG00000050783	Htr1f	0.00591414	0.00115554
254	ENSMUSG00000052303	Mrgpra6	0.00586835	0.00189699
255	ENSMUSG00000030043	Tacr1	0.00562421	0.00147279
256	ENSMUSG00000003974	Grm3	0.00544477	0.00447168
257	ENSMUSG00000058400	Qrfpr	0.00514108	0.0075084
258	ENSMUSG00000018634	Crhr1	0.00492712	0.00853402
259	ENSMUSG00000043659	Npsr1	0.0048656	0.00179695
260	ENSMUSG00000048337	Npy4r	0.00442278	0.0408594
261	ENSMUSG00000023964	Calcr	0.00401287	0.00242145
262	ENSMUSG00000043441	Gpr149	0.00390591	0.00167815
263	ENSMUSG00000028004	Npy2r	0.0033453	0.474732
264	ENSMUSG00000024211	Grm8	0.00316052	0.00101764
265	ENSMUSG00000051980	Casr	0.00309878	0.00387436
266	ENSMUSG00000032360	Hcrtr2	0.00281935	0.00443129
267	ENSMUSG00000054988	Agtr1b	0.00275684	0.00354186
268	ENSMUSG00000049583	Grm5	0.00272873	0.00101481
269	ENSMUSG00000035528	Npffr2	0.00262686	0.00754745
270	ENSMUSG00000078698	Mrgpra3	0.00262682	0
271	ENSMUSG00000027568	Ntsr1	0.00252409	0.0119727
272	ENSMUSG00000051209	Gpr119	0.00251023	0
273	ENSMUSG00000019828	Grm1	0.00240824	0.00172782
274	ENSMUSG00000041907	Gpr45	0.00232286	0.0623126
275	ENSMUSG00000041380	Htr2c	0.00219873	0.000986785
276	ENSMUSG00000033569	Adgrb3	0.00212734	0.00142242
277	ENSMUSG00000022705	Drd3	0.00205493	0.0023488
278	ENSMUSG00000019865	Nmbr	0.00193265	0.000319272
279	ENSMUSG00000032937	Fshr	0.00163058	0.000570164
280	ENSMUSG00000045967	Gpr158	0.00126164	0.000236133
281	ENSMUSG00000026322	Htr4	0.00122747	0.000458625
282	ENSMUSG00000056755	Grm7	0.0012274	0.000632971
283	ENSMUSG00000034009	Rxfp1	0.00117123	0.00785589
284	ENSMUSG00000021804	Rgr	0.00116082	0.00298918
285	ENSMUSG00000043972	Opn5	0.000825314	0.00133643
286	ENSMUSG00000066197	Gpr139	0.000742061	0
287	ENSMUSG00000000617	Grm6	0.000520869	0.000902171
288	ENSMUSG00000053852	Adgrg4	0.000160548	0.00013904
