# Supplementary material for: The repertoire of Adhesion G protein-coupled receptors in adipocytes and their functional relevance
Source: Int J Obes (Lond). 2020 Mar 19;44(10):2124–36. doi: 10.1038/s41366-020-0570-2 (PMC7508673; doi:10.1038/s41366-020-0570-2)
Supplement: Supplementary file 5 — Suppl. Table S4 [file 41366_2020_570_MOESM5_ESM.xlsx]

## Sheet: Suppl. Tab. S4. Adhesion GPCR e
Suppl. Tab. S4. Adhesion GPCR expression values in mouse (ΔCt) and humans (TPM) adipose tissue.
aGPCR	mouse						human
	subcutaneous		visceral		visceral		subcutaneous
	chow	HFD	chow	HFD	SVF	A	lean	ow/ob
Lphn1	13.93 ± 0.23	11.28 ± 0.35	13.10 ± 0.60	12.54 ± 0.43	11.79 ± 0.76	12.05 ± 0.82	13.26 ± 4.66	15.60 ± 4.19
Lphn2	11.42 ± 1.00	7.86 ± 0.94	11.13 ± 2.03	9.00 ± 1.06	11.00 ± 0.55	8.54 ± 0.34	19.54 ± 4.57	21.33 ± 4.97
Lphn3	13.39 ± 0.68	11.56 ± 0.45	13.96 ± 0.47	13.03 ± 0.24	14.74 ± 0.75	14.40 ± 0.94	4.75 ± 1.72	5.07 ± 1.56
Eltd1	6.39 ± 0.49	4.86 ± 0.04	6.42 ± 0.12	7.11 ± 0.34	9.38 ± 1.09	8.76 ± 0.92	66.49 ± 22.64	79.48 ± 22.38
Emr1	7.94 ± 0.40	5.97 ± 0.52	6.71 ± 0.66	4.94 ± 0.93	5.43 ± 0.47	11.03 ± 1.39	1.09 ± 0.58	1.29 ± 0.32
Emr2							2.99 ± 1.13	3.97 ± 1.53
Emr3							1.40 ± 1.33	1.36 ± 0.85
Emr4	10.21 ± 0.14	9.18 ± 0.22	11.73 ± 1.00	9.41 ± 0.26	9.01 ± 0.89	14.74 ± 2.00	0.99 ± 0.65	1.47 ± 0.84
Cd97	5.56 ± 0.65	3.93 ± 0.59	5.64 ± 0.72	4.44 ± 0.58	6.24 ± 1.62	4.55 ± 0.74	25.36 ± 13.53	32.48 ± 11.11
Gpr123	n.d.	16.04 ± 0.14	14.76 ± 3.36	15.38 ± 0.38	17.02 ± 1.58	n.d.	0.08 ± 0.22	0.05 ± 0.20
Gpr124	14.28 ± 0.45	11.56 ±0.45	13.20 ± 0.19	11.76 ± 0.66	11.90 ± 1.57	14.18 ± 1.85	38.04 ± 12.68	45.17 ± 10.68
Gpr125	8.55 ± 0.45	7.92 ± 0.11	9.79 ± 0.68	8.50 ± 0.79	10.55 ± 0.65	7.17 ± 0.11	10.96 ± 2.16	12.29 ± 2.64
Celsr1	14.92 ± 2.30	13.21 ± 0.27	13.47 ± 2.26	14.15 ± 0.50	14.41 ± 0.66	18.51 ± 2.87	0.83 ± 0.41	1.11 ± 0.46
Celsr2	10.54 ± 0.67	9.33 ± 0.05	10.91 ± 1.67	11.93 ± 0.65	7.80 ± 1.67	8.01 ± 1.01	1.34 ± 0.47	1.79 ± 0.51
Celsr3	n.d.	14.97 ± 0.80	17.04 ± 0.53	15.17 ± 0.55	14.86 ± 1.88	16.19 ± 0.95	0.51 ± 0.20	0.55 ± 0.13
Gpr133	9.05 ± 0.48	7.29 ± 0.21	7.08 ± 0.74	8.19 ± 1.01	7.24 ± 0.85	12.77 ± 1.21	10.34 ± 8.03	8.97 ± 5.52
Gpr144							n.d.	n.d.
Gpr110	n.d.	n.d.	17.21 ± 1.57	16.71 ± 0.50	17.71 ± 0.22	17.37 ± 1.67	0.89 ± 0.46	0.81 ± 0.45
Gpr111	15.08 ± 0.98	16.35 ± 0.54	15.28 ± 0.66	16.04 ± 0.83	18.18 ± 1.14	15.06 ± 1.55	0.28 ± 0.14	0.26 ± 0.11
Gpr113	15.73 ± 1.56	18.34 ± 1.46	12.50 ± 0.41	15.67 ± 0.72	15.57 ± 0.44	20.27 ± 0.27	0.74 ± 0.34	0.87 ± 0.25
Gpr115	14.42 ± 0.41	15.69 ± 1.14	12.46 ± 0.83	14.90 ± 1.04	15.19 ± 1.57	14.09 ± 1.38	0.19 ± 0.44	0.08 ± 0.22
Gpr116	7.78 ± 0.09	5.34 ± 0.11	6.62 ± 0.19	7.19 ± 0.19	9.75 ± 0.90	9.14 ± 1.10	58.06 ± 20.28	64.24 ± 19.67
Bai1	17.98 ± 0.03	16.92 ± 0.92	16.60 ± 1.82	17.84 ± 1.70	16.08 ± 4.43	n.d.	0.87 ± 0.35	0.93 ± 0.26
Bai2	17.51 ± 0.70	17.90 ± 3.10	n.d.	17.89 ± 2.68	12.68 ± 3.22	13.41 ± 3.81	5.12 ± 1.22	5.16 ± 1.30
Bai3	14.72 ± 1.75	17.88 ± 1.39	17.76 ± 0.51	17.06 ± 1.03	13.56 ± 3.30	15.15 ± 3.78	1.08 ± 0.36	1.09 ± 0.36
Gpr56	5.55 ± 0.32	4.51 ± 0.07	5.22 ± 0.62	5.46 ± 0.14	6.91 ± 0.16	6.47 ± 0.90	24.80 ± 9.16	23.87 ± 8.18
Gpr64	7.58 ± 0.94	9.49 ± 0.25	5.56 ± 1.68	10.77 ± 1.03	9.21 ± 0.50	6.20 ± 0.50	5.60 ± 3.32	4.46 ± 2.57
Gpr97	11.83 ± 0.63	12.98 ± 0.71	11.69 ± 0.30	13.74 ± 0.27	8.95 ± 0.23	10.01 ± 0.55	2.92 ± 3.64	1.87 ± 1.48
Gpr112	n.d.	n.d.	n.d.	n.d.	20.98 ± 1.91	20.77 ± 0.98	0.48 ± 0.35	0.58 ± 0.30
Gpr114	9.74 ± 2.44	12.04 ± 0.32	12.92 ± 0.75	11.92 ± 0.49	11.04 ± 0.51	11.30 ± 0.67	0.53 ± 0.41	0.80 ± 0.44
Gpr126	12.81 ± 0.96	11.13 ± 0.28	13.01 ± 0.55	12.06 ± 0.60	12.52 ± 1.09	17.66 ± 1.32	2.71 ± 0.96	3.43 ± 0.95
Gpr128	n.d.	n.d.	n.d.	n.d.	18.83 ± 4.05	20.86 ± 1.47	0.58 ± 3.56	0.01 ± 0.05
Vlgr1	14.85 ± 1.09	13.21 ± 0.45	14.12 ± 0.52	13.76 ± 0.35	10.44 ± 2.42	13.51 ± 3.30	0.14 ± 0.21	0.23 ± 0.23
