# Supplementary material for: The repertoire of Adhesion G protein-coupled receptors in adipocytes and their functional relevance
Source: Int J Obes (Lond). 2020 Mar 19;44(10):2124–36. doi: 10.1038/s41366-020-0570-2 (PMC7508673; doi:10.1038/s41366-020-0570-2)
Supplement: Supplementary file 6 — Suppl. Table S5 [file 41366_2020_570_MOESM6_ESM.xlsx]

## Sheet: Suppl. Tab. S5. Adhesion GPCR e
Suppl. Tab. S5. Adhesion GPCR expression values in 3T3-L1 cells during adipogenesis (ΔCT).
	d0		d2		d4		d6		d8		d10
	Mean	SEM	Mean	SEM	Mean	SEM	Mean	SEM	Mean	SEM	Mean	SEM
Lphn1	9.98	0.3929	9.989	0.3507	10.04	0.2779	10.65	0.6021	10.02	0.3702	9.948	0.2789
Lphn2	8.177	0.1063	7.987	0.1589	8.525	0.1808	8.258	0.2466	7.997	0.2054	8.123	0.4515
Lphn3	10.48	0.1329	12.51	0.5299	11.16	0.2899	11.15	0.09615	10.87	0.4743	10.65	0.5633
Eldt1	18.4411	0.377934	n.d.		19.145	0.455	17.7267	0.159199	16.675	0.075	18.0033	0.916665
Emr1	20.6944	1.091	19.9522	0.277943	19.4489	0.728622	19.7244	0.62604	19.0578	0.453228	19.9311	0.474595
Emr4	19.0878	0.499959	18.5333	0	18.0617	0.048335	18.26	0.18667	17.425	0.0417095	17.9283	0.564743
Cd97	14.44	0.4685	13.77	0.6824	11.43	0.431	11.44	0.4325	11.5	0.3997	11.77	0.3051
Gpr123	19.2056	0.391304	21.47	0	16.2	0	n.d.		18.53	0	n.d.
Gpr124	8.388	0.2057	8.206	0.226	9.467	0.2177	9.615	0.4074	9.935	0.3972	10.15	0.639
Gpr125	7.748	0.3331	7.269	0.2403	7.709	0.1257	7.439	0.3221	7.272	0.2853	7.356	0.3481
Celsr1	22.0825	1.26083	21.8533	0	22.5933	0	19.93	0	20.7267	1.95	18.3217	2.74833
Celsr2	9.20222	0.347724	8.89889	0.45719	11.7356	1.6498	11.1156	1.76296	13.1678	1.84653	12.3922	1.46996
Celsr3	18.685	1.21758	20.0206	1.54469	18.4678	0.447301	18.5433	0.535013	17.4933	0.363841	18.5844	1.17656
Gpr133	16.42	0.4528	16.87	0.3978	15.39	0.1233	15.14	0.2386	14.86	0.443	15.36	0.2712
Gpr110	16.1028	0.639668	17.4583	0.733759	17.91	0.09167	17.4683	0.733282	16.87	0.496017	17.0128	0.201996
Gpr111	20.2817	1.57205	18.395	0.215	18.4608	0.814165	17.225	0.025	17.235	0	18.25	0
Gpr113	19.565	0.925	22.1	0	16.105	0.279479	14.8806	0.727128	14.6233	0.647105	15.3178	1.00624
Gpr115	20.7617	0.357262	18.7711	0.286416	18.18	0.506853	17.4258	0.239165	18.8933	0.870332	19.43	0.97
Gpr116	16.04	0.4537	10.21	0.4671	9.225	0.4327	8.293	0.8832	9.892	0.9522	11.8	1.024
Bai1	21.09	0	21.395	0	18.59	0	20.945	1.665	19.8	0	22.5	0.28
Bai2	15.0567	2.48196	14.4289	2.83011	14.8022	2.37924	15.2033	1.60503	12.0208	2.66417	15.6422	3.4645
Bai3	19.0394	0.46996	18.7778	0.625382	19.46	0.615061	19.6511	0.343223	19.9433	1.2604	17.6617	1.5236
Gpr56	9.151	0.3897	7.45	0.4391	5.332	0.1057	5.688	0.3069	6.552	0.3316	7.18	0.1157
Gpr64	10.9	0.1037	8.352	0.5813	7.871	0.6175	7.958	0.3934	9.135	0.7405	10.1	0.6635
Gpr97	10.47	0.8649	10.33	0.4333	10.66	0.8825	10.71	0.6042	10.66	0.7092	10.6	0.6988
Gpr112	18	0.330051	20.78	0	16.7483	0.645	16.3775	0.7575	17	0.39	17.0683	0.549715
Gpr114	15.39	0.4257	16.57	0.5337	16.43	0.3976	15.82	0.2945	15.11	0.2114	15.61	0.2667
Gpr126	10.52	0.1681	15.18	0.4903	13.74	0.4207	13.17	0.5302	13.04	0.3942	12.24	0.4348
Gpr128	23.085	0.245	22.84	0	n.d.		n.d.		n.d.		n.d.
Vlgr1	22.34	0	22.175	0.395	19.1875	0.2075	18.675	0.91428	20.12	0.645	21.735	0
Pparg	7.53778	0.424043	4.61	0.163174	3.39111	0.27845	3.05444	0.810108	2.07556	0.652486	2.47778	0.267951
