# Supplementary material for: The repertoire of Adhesion G protein-coupled receptors in adipocytes and their functional relevance
Source: Int J Obes (Lond). 2020 Mar 19;44(10):2124–36. doi: 10.1038/s41366-020-0570-2 (PMC7508673; doi:10.1038/s41366-020-0570-2)
Supplement: Supplementary file 7 — Suppl. Table S6 [file 41366_2020_570_MOESM7_ESM.xlsx]

## Sheet: Suppl. Tab. S6
Suppl. Tab. S6. Adhesion GPCR expression values in 3T3-L1 cells after knock-down with specific and control siRNA (ΔCt).
		d0 - knock-down		d0 - control		d10 U - knock-down		d10 U - control
		Mean	SEM	Mean	SEM	Mean	SEM	Mean	SEM
Adgrl1	Lphn1	13.59	0.2947	10.24	0.2625	12.12	0.923	9.513	0.4943
Adgrl2	Lphn2	8.942	0.3792	7.223	0.32	6.508	0.1611	5.817	0.2996
Adgrl3	Lphn3	12.2	0.3122	10.65	0.231	11.72	0.1392	11.4	0.1531
Adgre5	Cd97	19.0589	0.514849	16.8778	0.888779	18.5544	0.546533	17.9728	0.329349
Adgra2	Gpr124	9.982	0.2922	9.02	0.1493	7.858	0.4825	7.117	0.5701
Adgra3	Gpr125	10.33	0.1437	6.899	0.1855	7.264	0.3238	6.3	0.3528
Adgrf5	Gpr116	18.24	0.5425	16.29	0.1077	16.33	0.8131	14.88	0.1118
Adgrg1	Gpr56	12.1	0.3083	10.23	0.1532	12.36	0.3917	10.99	0.045
Adgrg2	Gpr64	14.69	1.028	12.31	0.1798	10.16	0.8962	9.259	0.1098
Adgrg3	Gpr97	16.2389	0.94989	16.6233	0.24296	15.6889	0.417553	15.8	0.465212
Adgrg6	Gpr126	12.4	0.3132	9.962	0.2026	11.38	0.3419	10.16	0.2894
