# Supplementary material for: The repertoire of Adhesion G protein-coupled receptors in adipocytes and their functional relevance
Source: Int J Obes (Lond). 2020 Mar 19;44(10):2124–36. doi: 10.1038/s41366-020-0570-2 (PMC7508673; doi:10.1038/s41366-020-0570-2)
Supplement: Supplementary file 8 — Suppl. Table S7 [file 41366_2020_570_MOESM8_ESM.xlsx]

## Sheet: Suppl. Tab. S7
Suppl. Tab. S7. Control values of Oil Red O staining (OD = 500 nm), lipid droplet number, and size (µm2).
Oil Red O (Fig. 3D, Suppl. Fig. S2)
Knock-down receptor	mean of control	SEM
Lphn1	0.35845	0.0519527
Lphn2	0.26315	0.0205643
Lphn3	0.3246	0.0693261
Cd97	0.242917	0.014432
Gpr124	0.23525	0.0250465
Gpr125	0.2546	0.0188568
Gpr116	0.383617	0.0348719
Gpr56	0.284873	0.019737
Gpr64	0.3971	0.0297899
Gpr126	0.282507	0.0258514
Lipid droplet number (Fig. 3E, Suppl. Fig. S2)
Knock-down receptor	mean of control	SEM
Lphn1	1174.42	199.454
Lphn2	1143.96	199.042
Lphn3	1178.9	268.551
Cd97	2273	226.49
Gpr124	1049.7	225.38
Gpr125	1320.97	231.564
Gpr116	1277.75	73.032
Gpr56	1157.5	115.964
Gpr64	1036.66	67.2156
Gpr126	881	94.7459
Lipid droplet size (Fig. 3F, Suppl. Fig. S2)
Knock-down receptor	mean of control	SEM
Lphn1	22.015	2.36499
Lphn2	19.48	1.04138
Lphn3	20.0333	2.03939
Cd97	17.7633	2.72219
Gpr124	18.8075	1.06263
Gpr125	18.7517	1.09324
Gpr116	26.288	3.27246
Gpr56	27.92	2.88738
Gpr64	29.398	2.4155
Gpr126	23.49	2.99295
