# Supplementary material for: The repertoire of Adhesion G protein-coupled receptors in adipocytes and their functional relevance
Source: Int J Obes (Lond). 2020 Mar 19;44(10):2124–36. doi: 10.1038/s41366-020-0570-2 (PMC7508673; doi:10.1038/s41366-020-0570-2)
Supplement: Supplementary file 9 — Suppl. Table S8 [file 41366_2020_570_MOESM9_ESM.xlsx]

## Sheet: Suppl. Tab. S8
Suppl. Tab. S8. Assignment of the TAG m/z values detected in the positive ion ESI-IT MS mass spectra.
m/z	Assignment
771.7	TAG 44:1 + Na+
773.7	TAG 44:0 + Na+
785.7	TAG 45:1 + Na+
787.7	TAG 45:0 + Na+
797.7	TAG 46:2 + Na+
799.7	TAG 46:1 + Na+
801.7	TAG 46:0 + Na+
811.7	TAG 47:2 + Na+
813.7	TAG 47:1 + Na+
815.7	TAG 47:0 + Na+
823.7	TAG 48:3 + Na+
825.7	TAG 48:2 + Na+
827.7	TAG 48:1 + Na+
829.7	TAG 48:0 + Na+
837.7	TAG 49:3 + Na+
839.7	TAG 49:2 + Na+
841.7	TAG 49:1 + Na+
851.7	TAG 50:3 + Na+
853.7	TAG 50:2 + Na+
855.7	TAG 50:1 + Na+
865.7	TAG 51:3 + Na+
867.7	TAG 51:2 + Na+
879.7	TAG 52:3 + Na+
